# Supplementary material for: The Impact of Abiotic and Biotic Conditions for Degradation Behaviors of Common Biodegradable Products in Stabilized Composts
Source: Materials (Basel). 2024 Jun 16;17(12):2948. doi: 10.3390/ma17122948 (PMC11205212; doi:10.3390/ma17122948)
Supplement: Supplementary file 1 [file materials-17-02948-s001.zip]

Archive with 1 entries (1 files):
- materials-3023431-supplementary.pdf
